# Supplementary material for: Map7D2 and Map7D1 facilitate microtubule stabilization through distinct mechanisms in neuronal cells
Source: Life Sci Alliance. 2022 Apr 25;5(8):e202201390. doi: 10.26508/lsa.202201390 (PMC9039348; doi:10.26508/lsa.202201390)
Supplement: Supplementary file 2 [file LSA-2022-01390_SdataF2.2.xlsx]

## Sheet: Sheet1
Sec	GST-rMap7D2 (-)	GST-rMap7D2 (+)
0	0	0.001
60	0.004	0.002
120	0.008	0.011
180	0.011	0.019
240	0.016	0.027
300	0.021	0.036
360	0.025	0.046
420	0.031	0.058
480	0.037	0.07
540	0.042	0.083
600	0.048	0.095
660	0.054	0.108
720	0.059	0.12
780	0.063	0.132
840	0.069	0.144
900	0.075	0.155
960	0.081	0.167
1020	0.087	0.178
1080	0.094	0.188
1140	0.1	0.2
1200	0.108	0.21
1260	0.107	0.22
1320	0.113	0.231
1380	0.12	0.24
1440	0.126	0.25
1500	0.135	0.26
1560	0.14	0.27
1620	0.147	0.279
1680	0.155	0.289
1740	0.162	0.298
1800	0.169	0.307
1860	0.176	0.316
1920	0.184	0.326
1980	0.192	0.335
2040	0.199	0.345
2100	0.207	0.354
2160	0.214	0.363
2220	0.221	0.371
2280	0.229	0.379
2340	0.237	0.389
2400	0.244	0.397
2460	0.251	0.405
2520	0.26	0.413
2580	0.269	0.422
2640	0.275	0.43
2700	0.278	0.438
2760	0.284	0.445
2820	0.291	0.453
2880	0.297	0.46
2940	0.305	0.466
3000	0.314	0.473
3060	0.325	0.479
3120	0.326	0.486
3180	0.328	0.492
3240	0.331	0.498
3300	0.336	0.505
3360	0.342	0.51
3420	0.346	0.517
3480	0.355	0.523
3540	0.36	0.528
3600	0.363	0.533
3660	0.368	0.538
3720	0.371	0.544
3780	0.375	0.549
3840	0.376	0.554
3900	0.377	0.559
3960	0.381	0.563
