# Supplementary material for: Map7D2 and Map7D1 facilitate microtubule stabilization through distinct mechanisms in neuronal cells
Source: Life Sci Alliance. 2022 Apr 25;5(8):e202201390. doi: 10.26508/lsa.202201390 (PMC9039348; doi:10.26508/lsa.202201390)
Supplement: Supplementary file 9 [file LSA-2022-01390_SdataF6.2.xlsx]

## Sheet: Velocity
Control	siMap7d1	siMap7d2	Double	Map7d2 KO
0.383087	0.716972	0.47457	0.899787	2.62462
0.482714	0.73346	0.587637	0.925734	0.945018
0.485421	0.788723	0.779667	0.944908	1.93768
0.502433	0.817688	0.855573	0.94535	0.675327
0.525165	0.826853	0.890174	0.978829	1.13667
0.555185	0.832739	0.916596	0.996546	0.861404
0.560236	0.855005	0.926678	0.997355	1.28855
0.591198	0.855041	0.939986	1.04097	1.41587
0.591198	0.873782	0.949202	1.06921	1.01829
0.59607	0.938641	0.974611	1.09553	1.63755
0.624225	0.968269	1.02353	1.12276	0.880434
0.637329	0.981087	1.03512	1.12548	2.10732
0.672751	0.998679	1.04258	1.13995	1.79953
0.700228	1.0227	1.04516	1.14435	1.35876
0.708929	1.03043	1.07693	1.14632	1.92825
0.712927	1.03063	1.08445	1.17499	1.93827
0.732327	1.03124	1.08506	1.19385	1.33415
0.745628	1.03161	1.10378	1.224	2.35718
0.75792	1.03425	1.13565	1.24572	1.51622
0.764132	1.03655	1.14438	1.2933	1.8174
0.764192	1.03655	1.16621	1.30053	1.93139
0.769629	1.03704	1.24166	1.30517	1.2137
0.774958	1.04426	1.30526	1.31611	2.05876
0.780033	1.04431	1.35869	1.31616	2.81892
0.801179	1.05487	1.36834	1.33174	1.98618
0.806388	1.10101	1.39195	1.36038	1.23861
0.809733	1.10463	1.39583	1.38029	2.00572
0.81042	1.11292	1.45026	1.39476	1.60334
0.830692	1.12468	1.49577	1.40582	1.94215
0.840757	1.12476	1.49756	1.40605	1.64705
0.883811	1.12485	1.52169	1.42682	1.00124
0.901701	1.14217	1.52252	1.43144	3.09674
0.902513	1.14568	1.55844	1.44473	2.87307
0.90766	1.16463	1.55993	1.44797	2.11893
0.911835	1.23527	1.5608	1.45227	2.11011
0.91724	1.23906	1.56175	1.45625	2.15865
0.918703	1.24489	1.5834	1.46987	1.54896
0.925972	1.24489	1.58562	1.47332	1.67929
0.945444	1.25505	1.6079	1.49095	1.55962
0.950771	1.2643	1.6113	1.49175	1.40776
0.951458	1.27569	1.61244	1.49591	2.10208
0.955115	1.291	1.75433	1.5844	0.902929
0.956391	1.29118	1.77233	1.59969	1.72183
0.96683	1.30884	1.80591	1.6001	1.07913
0.975425	1.32515	1.83913	1.60343	0.750047
0.980249	1.33917	1.88164	1.60939	0.78237
0.988711	1.34212	1.89877	1.6265	1.29093
0.99528	1.35636	1.93328	1.65889	1.265
0.997775	1.36232	1.9496	1.66069	1.24668
1.00596	1.37798	1.97487	1.66743	1.27655
1.00679	1.38264	2.01697	1.66988	1.48389
1.00874	1.38976	2.02089	1.67098	1.12336
1.04583	1.39254	2.12036	1.67163	2.48142
1.04694	1.40571	2.14341	1.67652	2.34911
1.07064	1.43855	2.19175	1.68595	2.06425
1.07088	1.46972	2.30187	1.69563	1.45543
1.07757	1.47479	2.35996	1.70865	1.44816
1.11565	1.47972	2.37547	1.72734	0.829457
1.1163	1.48565	2.47019	1.73251	0.697179
1.13731	1.48633	2.47967	1.74273	0.909502
1.14279	1.51931	2.48941	1.75824	2.63434
1.15777	1.57647	2.61303	1.75927	1.99107
1.1603	1.58676	2.76989	1.76009	1.53259
1.16807	1.59572	2.78162	1.7665	1.19445
1.17624	1.59938	2.94196	1.76755	0.780754
1.18227	1.62311	2.94386	1.76789
1.20472	1.63525	2.94473	1.77541
1.20914	1.67833	2.94977	1.78013
1.21861	1.67926	3.10902	1.78717
1.22769	1.71259	3.36617	1.7949
1.23515	1.71841	3.45529	1.80582
1.26311	1.74086	2.94725	1.8137
1.27101	1.76128	2.13189	1.8145
1.28708	1.76213	1.56175	1.81548
1.30775	1.78543	1.11971	1.82405
1.31547	1.80514	0.872874	1.82714
1.31704	1.80701		1.85234
1.31838	1.81613		1.87758
1.32316	1.84471		1.92798
1.33287	1.86012		1.9313
1.34722	1.8693		1.93798
1.36908	1.88267		1.94072
1.37334	1.88843		1.94618
1.37872	1.90162		1.95919
1.4108	2.00374		1.98067
1.42447	2.02591		2.08418
1.42667	2.05413		2.14445
1.43609	2.10446		2.16416
1.44258	2.11449		2.19169
1.51064	2.11655		2.21547
1.53835	2.16019		2.22518
1.5814	2.2656		2.24219
1.6554	2.30157		2.24376
1.66786	2.44549		2.25
1.72224	2.44676		2.28557
1.73647	2.59448		2.33435
1.74229	2.73798		2.35965
1.74945	2.74708		2.44302
1.75619	2.9524		2.4621
1.80872	2.98085		2.52517
1.81275	2.45415		2.53849
1.85929	1.79036		2.68006
1.8655	1.38031		2.69844
1.88615	1.08947		2.77402
1.90675	0.832445		2.78055
1.9199			2.98365
1.93643			6.20862
2.23876			2.63759
2.34338			1.93464
2.54836			1.67652
2.67272			1.38752
2.77658			0.996789
2.80975
2.97978
2.27538
1.42106
1.09661
0.833208
0.558468

## Sheet: Net distance
Control	siMAP7D1	siMAP7D2	Double	Map7d2 KO
81.6339	159.292	253.691	361.124	439.847
208.722	110.46	292.17	482.074	156.331
131.575	154.695	111.977	280.348	329.463
167.428	143.182	140.59	288.069	104.642
332.194	142.087	259.987	289.087	190.427
157.106	256.132	167.391	328.628	130.036
133.955	230.874	214.821	371.672	206.224
201.109	253.314	110.665	217.459	226.483
187.709	229.855	144.114	353.089	158.732
169.173	288.24	154.629	363.519	254.903
231.279	175.163	223.407	264.038	139.765
91.8479	290.791	195.283	344.868	163.784
208.455	172.41	301.73	255.584	192.464
227.595	154.799	87.8522	186.403	211.362
224.496	341.895	397.14	641.372	317.033
216.778	167.374	248.896	267.444	299.63
116.147	142.113	339.945	183.645	223.285
113.046	177.494	362.843	423.486	407.318
243.201	235.887	487.581	171.444	230.681
145.453	140.205	304.495	227.252	298.951
356.897	208.358	261.334	302.875	347.779
163.441	214.412	168.978	332.355	169.848
152.024	458.921	446.707	377.642	353.121
161.507	287.364	320.031	175.136	452.878
128.238	214.92	277.509	275.981	306.982
153.078	182.019	419.67	197.782	193.897
177.177	192.387	223.805	434.38	309.625
178.284	396.794	534.856	327.078	248.546
58.358	174.62	231.997	211.58	305.292
157.517	243.865	146.042	249.669	279.935
133.457	229.036	179.62	296.439	158.781
336.541	290.239	280.993	295.518	477.855
287.789	274.081	217.421	259.297	517.513
137.694	272.92	227.168	277.429	290.172
152.92	204.529	203.512	248.253	325.535
104.706	290.544	309.818	165.563	369.342
180.871	225.715	374.666	167.834	235.476
411.657	255.04	173.758	146.294	279.768
156.978	436.466	348.255	224.678	302.936
175.356	139.093	130.366	199.5	224.227
113.558	158.069	398.49	259.393	321.432
111.266	250.44	302.127	347.793	150.04
216.661	181.414	249.431	436.685	266.846
185.453	302.999	313.215	239.647	154.743
140.053	245.248	134.36	335.818	120.769
280.49	108.765	252.984	314.905	130.497
413.627	157.083	274.956	226.368	175.763
415.33	161.344	569.575	260.385	221.848
200.584	367.573	278.683	214.166	208.028
55.316	273.869	212.588	168.666	209.356
204.275	275.406	146.32	251.352	219.382
301.397	303.872	313.727	145.083	165.726
75.2676	133.753	448.33	392.124	371.805
74.5566	161.06	405.961	154.853	350.638
477.911	236.423	252.208	200.867	334.079
107.992	181.325	320.606	237.755	230.44
193.314	195.612	277.867	440.026	258.029
145.555	226.87	225.371	249.427	107.924
139.861	159.336	566.602	409.488	109.283
126.526	249.123	211.12	443.407	128.524
185.225	221.695	138.325	749.943	440.499
166.328	118.8	493.324	309.931	311.477
127.927	352.436	154.375	352.359	230.561
68.1469	303.802	249.279	240.184	168.817
113.08	175.749	117.14	218.394	120.194
133.755	219.946	501.918	212.436
107.066	431.262	328.845	424.979
259.868	307.054	498.654	289.101
440.145	214.358	211.854	200.121
75.5962	218.356	223.96	253.658
56.5674	199.805	70.9848	237.913
170.553	278.812	500.286	251.654
134.926	390.014	324.726	222.056
311.891	270.487	252.984	217.262
332.15	290.242	187.452	202.567
161.465	159.413	114.558	323.634
190.396	219.609		310.668
118.489	113.687		195.703
162.424	295.247		231.551
204.036	285.747		315.244
245.857	275.984		495.201
258.433	388.683		337.876
73.1886	403.705		277.388
172.165	317.918		577.243
155.097	180.496		321.292
296.484	212.247		248.467
115.194	353.214		320.475
123.306	171.188		298.426
233.084	234.504		341.369
261.259	390.551		293.827
191.065	207.139		158.185
221.024	257.421		171.13
226.458	496.994		141.379
195.559	304.597		179.252
235.226	205.606		341.275
257.976	153.971		198.29
241.841	291.094		265.239
106.275	258.718		285.335
155.501	198.84		209.182
191.138	286.829		170.755
197.466	397.14		190.539
180.067	288.74		331.58
339.71	229.446		257.243
218.308	175.603		453.002
234.377	138.826		311.564
337.864			234.3
440.715			325.17
215.886			450.123
80.1069			331.968
147.797			265.239
115.316			215.714
241.634			166.245
241.007
333.442
376.063
234.054
177.73
133.531
75.0188
